# Supplementary material for: Molecular evolution of bovine Toll-like receptor 2 suggests substitutions of functional relevance
Source: BMC Evol Biol. 2008 Oct 20;8:288. doi: 10.1186/1471-2148-8-288 (PMC2588590; doi:10.1186/1471-2148-8-288)
Supplement: Additional file 2 — Class assignment of AA sites. The positions (AA Pos) are numbered according to the cattle AA sequence. The AA at each position in cattle, p-values for class assignment (p1: purifying selection, p2: neutral, p3: positive selection), classes & ω for all mammals and ruminants (all class/w, ruminants w/class) are indicated. The domain structure is highlighted by coloured background beginning at AA54 and dN/dS ratios of the domains in the complete and the limited ruminant dataset are indicated in comment boxes. The domain structure was deducted from Matsushima et al. [11] if not noted otherwise. Sites marked with * do not exist in cattle, but in other species of the alignment. [file 1471-2148-8-288-S2.xls]

## Sheet: site assignment
AA Pos		cattle	all	all	all	all	all	ruminants	ruminants
		AA	p1	p2	p3	class	w	w	class
	1	M	0.99997	3e-05	0	1	0.032	0.203	2
	2	P	1e-05	0.69589	0.3041	2	0.947	0.298	2
	3	R	0	0.01409	0.98591	3	1.84	1.25	2
	4	A	0	0.65157	0.34843	2	1.005	0.248	2
	5	L	0.50501	0.49188	0.00312	1	0.292	0.279	2
	6	W	0.98788	0.01211	0	1	0.038	0.306	2
	7	T	0	0.02614	0.97386	3	1.824	1.406	3
	8	A	0	0.01513	0.98487	3	1.838	0.258	2
	9	W	0.98788	0.01211	0	1	0.038	0.306	2
	10	V	0.0051	0.99402	0.00088	2	0.547	0.242	2
	10*	*	0.9925	0.00749	0	1	0.036		#N/A
	11	W	7e-05	0.96213	0.0378	2	0.598	0.306	2
	12	A	1e-05	0.95131	0.04868	2	0.613	0.248	2
	13	V	0	0.81927	0.18073	2	0.786	1.323	2
	14	I	0.01375	0.98537	0.00088	2	0.543	0.231	2
	15	I	0	0.73319	0.26681	2	0.898	2.706	3
	16	L	1e-05	0.96025	0.03973	2	0.601	2.815	3
	17	S	0.00393	0.99443	0.00164	2	0.549	1.25	2
	18	T	0	0.0768	0.9232	3	1.758	2.97	3
	19	E	0.58483	0.41513	4e-05	1	0.246	0.264	2
	20	G	0	0.0439	0.9561	3	1.801	0.304	2
	21	A	0	0.00463	0.99537	3	1.852	0.255	2
	22	S	0.00029	0.99678	0.00293	2	0.553	0.254	2
	23	D	0	0.00412	0.99588	3	1.853	2.97	3
	24	Q	0.40747	0.59233	0.0002	2	0.338	1.385	3
	25	A	0.00013	0.98786	0.01201	2	0.565	0.248	2
	26	S	0.99819	0.00181	0	1	0.033	0.254	2
	27	S	0.94264	0.05705	0.00031	1	0.062	0.254	2
	28	L	0.98799	0.012	0	1	0.038	0.302	2
	29	S	0.99633	0.00367	0	1	0.034	0.254	2
	30	C	0.99818	0.00182	0	1	0.033	0.255	2
	31	D	0.99959	0.00041	0	1	0.032	0.231	2
	32	P	0	0.0402	0.9598	3	1.806	1.481	3
	33	T	0	0.03075	0.96925	3	1.818	0.241	2
	34	G	0.99788	0.00212	0	1	0.033	0.256	2
	34*	*	0	0.14568	0.85432	3	1.667		#N/A
	35	V	0.96258	0.03692	0.0005	1	0.052	0.242	2
	36	C	0.99789	0.00211	0	1	0.033	0.261	2
	37	D	0	0.06005	0.93995	3	1.78	0.226	2
	38	G	0.99754	0.00246	0	1	0.033	0.262	2
	39	H	0	0.00245	0.99755	3	1.855	1.025	2
	40	S	0.99629	0.00371	0	1	0.034	0.26	2
	41	R	8e-05	0.84915	0.15077	2	0.746	0.28	2
	42	S	0.99816	0.00184	0	1	0.033	0.254	2
	43	L	0.00178	0.98911	0.00911	2	0.56	0.307	2
	44	N	0	0.98589	0.01411	2	0.567	0.228	2
	45	S	0.95806	0.04194	0	1	0.053	0.26	2
	46	I	0.99316	0.00684	0	1	0.035	0.231	2
	47	P	0.99754	0.00246	0	1	0.033	0.263	2
	48	S	0.29454	0.70458	0.00089	2	0.398	1.175	2
	49	G	0.37432	0.62547	0.00021	2	0.356	0.256	2
	50	L	0.99827	0.00173	0	1	0.033	0.25	2
	51	T	0.92229	0.0777	1e-05	1	0.072	0.251	2
	52	A	0	0.00662	0.99338	3	1.85	2.989	3
	53	G	0	0.1552	0.8448	3	1.655	1.19	2
	54	V	0.0065	0.99196	0.00154	2	0.548	0.243	2
	55	K	0.62988	0.37008	4e-05	1	0.223	0.258	2
	56	S	0.00015	0.99881	0.00104	2	0.55	0.242	2
	57	L	0.99852	0.00148	0	1	0.032	0.244	2
	58	D	0.99959	0.00041	0	1	0.032	0.231	2
	59	L	0.98884	0.01116	0	1	0.037	0.304	2
	60	S	0.99787	0.00213	0	1	0.033	0.26	2
	61	N	2e-05	0.97073	0.02925	2	0.587	1.042	2
	62	N	0.99964	0.00036	0	1	0.032	0.229	2
	63	D	0	0.07833	0.92167	3	1.756	1.048	2
	64	I	0.99953	0.00047	0	1	0.032	0.231	2
	65	T	0.10062	0.89913	0.00025	2	0.497	0.247	2
	66	Y	0.00503	0.99349	0.00147	2	0.548	1.136	2
	67	V	4e-05	0.99153	0.00843	2	0.56	0.242	2
	68	G	0	0.2649	0.7351	3	1.511	2.975	3
	69	N	0	0.99194	0.00806	2	0.56	0.228	2
	70	R	0	0.21977	0.78023	3	1.57	0.28	2
	71	D	0.99959	0.00041	0	1	0.032	0.231	2
	72	L	0.99154	0.00846	0	1	0.036	0.295	2
	73	Q	0	0.53171	0.46829	2	1.162	0.276	2
	74	R	0	0.03072	0.96928	3	1.818	1.111	2
	75	C	0.1004	0.89949	0.00011	2	0.497	0.255	2
	76	V	0.7434	0.25657	3e-05	1	0.164	1.095	2
	77	N	0.99255	0.00745	0	1	0.036	0.229	2
	78	L	0.99694	0.00306	0	1	0.033	0.302	2
	79	K	0	0.21843	0.78157	3	1.572	0.234	2
	80	T	0	0.95045	0.04955	2	0.614	0.241	2
	81	L	0.98862	0.01138	0	1	0.038	0.302	2
	82	R	0	0.00252	0.99748	3	1.855	0.245	2
	83	L	0.9901	0.00989	0	1	0.037	0.302	2
	84	G	0	1e-05	0.99999	3	1.858	0.263	2
	85	A	0	0.39024	0.60976	3	1.347	1.219	2
	86	N	0.33522	0.66475	3e-05	2	0.376	0.224	2
	87	E	0	0.20915	0.79085	3	1.584	0.264	2
	88	I	0.99959	0.00041	0	1	0.032	0.226	2
	89	H	0	0.39072	0.60928	3	1.347	0.239	2
	90	T	0.91247	0.08751	1e-05	1	0.077	0.272	2
	91	V	0	0.60908	0.39092	2	1.061	0.243	2
	92	E	0.83997	0.16002	0	1	0.114	0.238	2
	93	E	0.00227	0.99461	0.00312	2	0.552	0.264	2
	94	D	0.99348	0.00652	0	1	0.035	0.226	2
	95	S	0.06184	0.93758	0.00058	2	0.518	0.254	2
	96	F	0.99963	0.00037	0	1	0.032	0.228	2
	97	F	0	0.46493	0.53507	3	1.249	0.228	2
	98	H	0	0.01236	0.98764	3	1.842	0.239	2
	99	L	0.98796	0.01203	0	1	0.038	0.304	2
	100	R	0	0.88053	0.11947	2	0.705	0.245	2
	101	N	0	0.71614	0.28386	2	0.921	0.932	2
	102	L	0.9985	0.0015	0	1	0.032	0.244	2
	103	E	0.9614	0.03859	0	1	0.052	0.264	2
	104	Y	0.00075	0.99771	0.00154	2	0.551	0.25	2
	105	L	0.9917	0.00829	0	1	0.036	0.279	2
	106	D	0.99959	0.00041	0	1	0.032	0.232	2
	107	L	0.98876	0.01124	0	1	0.037	0.307	2
	108	S	0.99788	0.00212	0	1	0.033	0.26	2
	109	Y	1e-05	0.96834	0.03165	2	0.59	0.25	2
	110	N	0.99969	0.00031	0	1	0.032	0.224	2
	111	R	0	0.00314	0.99686	3	1.854	0.27	2
	112	L	0.98365	0.01634	1e-05	1	0.04	0.307	2
	113	S	0.99812	0.00188	0	1	0.033	0.254	2
	114	N	0.0161	0.98361	0.00029	2	0.541	0.228	2
	115	L	0.98585	0.01414	0	1	0.039	0.307	2
	116	S	0.99011	0.00989	0	1	0.037	0.315	2
	117	S	0.5728	0.42716	4e-05	1	0.253	0.259	2
	118	S	0.96019	0.03981	0	1	0.052	0.26	2
	119	W	0.98788	0.01211	0	1	0.038	0.306	2
	120	F	0.99957	0.00043	0	1	0.032	0.232	2
	121	R	0	0.98252	0.01748	2	0.572	0.245	2
	122	S	0	0.88056	0.11944	2	0.705	0.26	2
	123	L	0.99872	0.00128	0	1	0.032	0.244	2
	124	Y	1e-05	0.96507	0.03492	2	0.595	0.25	2
	125	V	0	0.00208	0.99792	3	1.855	2.714	3
	126	L	0.99207	0.00793	0	1	0.036	0.281	2
	127	K	0.04047	0.95825	0.00129	2	0.53	0.258	2
	128	F	0.00935	0.99001	0.00064	2	0.545	0.232	2
	129	L	0.98484	0.01516	1e-05	1	0.039	0.307	2
	130	N	0.9913	0.0087	0	1	0.036	0.228	2
	131	L	0.98788	0.01212	0	1	0.038	0.307	2
	132	L	0.01562	0.97269	0.01169	2	0.556	0.302	2
	133	G	0.01705	0.97938	0.00357	2	0.545	0.304	2
	134	N	0.99449	0.00551	0	1	0.034	0.224	2
	135	L	0	0.00054	0.99946	3	1.857	2.832	3
	136	Y	0.9981	0.0019	0	1	0.033	0.256	2
	137	K	0.00016	0.99063	0.00921	2	0.561	1.236	2
	138	T	0.01824	0.97655	0.00521	2	0.546	0.283	2
	139	L	0.99753	0.00247	0	1	0.033	0.244	2
	140	G	0.99747	0.00253	0	1	0.033	0.263	2
	141	E	0.49398	0.50591	0.00011	2	0.294	0.264	2
	142	T	0.86024	0.13972	4e-05	1	0.104	0.283	2
	143	S	0.00416	0.99442	0.00142	2	0.549	0.254	2
	144	L	0.99823	0.00177	0	1	0.033	0.244	2
	145	F	0.99963	0.00037	0	1	0.032	0.228	2
	146	S	0.09704	0.90278	0.00018	2	0.499	0.254	2
	147	H	0.01025	0.98914	0.00062	2	0.544	0.234	2
	148	L	0.99853	0.00147	0	1	0.032	0.25	2
	149	P	0	0.01678	0.98322	3	1.836	1.489	3
	150	N	0	0.42622	0.57378	3	1.3	0.919	2
	151	L	0.99135	0.00865	0	1	0.036	0.302	2
	152	R	3e-05	0.77983	0.22014	2	0.837	0.282	2
	153	T	0	0.96696	0.03304	2	0.592	0.247	2
	154	L	0.99308	0.00692	0	1	0.035	0.305	2
	155	K	0	0.9567	0.0433	2	0.606	0.258	2
	156	V	0.00293	0.9917	0.00537	2	0.554	1.379	3
	157	G	0.98881	0.01119	0	1	0.037	0.304	2
	158	N	0.90748	0.09252	0	1	0.08	0.224	2
	159	S	0	2e-05	0.99998	3	1.858	0.237	2
	160	N	0	0.86412	0.13588	2	0.727	0.228	2
	161	S	0	0.93715	0.06284	2	0.631	0.242	2
	162	F	0.99957	0.00043	0	1	0.032	0.232	2
	163	T	1e-05	0.97917	0.02082	2	0.576	0.241	2
	164	E	0	0.16153	0.83847	3	1.647	1.146	2
	165	I	0.98874	0.01126	0	1	0.037	0.226	2
	166	H	0	0.01937	0.98063	3	1.833	0.234	2
	167	E	0	0.00533	0.99467	3	1.851	0.264	2
	168	K	0.00022	0.99058	0.0092	2	0.561	0.234	2
	169	D	0.99965	0.00035	0	1	0.032	0.226	2
	170	F	0.9996	0.0004	0	1	0.032	0.232	2
	171	T	0	0.38738	0.61262	3	1.351	0.241	2
	172	G	0.99187	0.00813	0	1	0.036	0.304	2
	173	L	0.90961	0.09036	4e-05	1	0.078	0.297	2
	174	T	1e-05	0.97763	0.02236	2	0.578	2.695	3
	175	F	1e-05	0.99143	0.00856	2	0.56	0.228	2
	176	L	0.99846	0.00154	0	1	0.032	0.244	2
	177	E	5e-05	0.9974	0.00256	2	0.552	0.238	2
	178	E	0.97345	0.02655	0	1	0.045	0.238	2
	179	L	0.99865	0.00135	0	1	0.032	0.244	2
	180	E	0.99915	0.00085	0	1	0.032	0.238	2
	181	I	0.99957	0.00043	0	1	0.032	0.231	2
	182	S	0	0.00061	0.99939	3	1.857	0.237	2
	183	A	0.56198	0.43796	6e-05	1	0.258	0.248	2
	184	Q	0	2e-05	0.99998	3	1.858	1.511	3
	185	N	0	0.71815	0.28185	2	0.918	0.224	2
	186	L	0.88902	0.11091	7e-05	1	0.089	0.302	2
	187	Q	0.01777	0.98024	0.00199	2	0.542	0.276	2
	188	I	0	0.00021	0.99979	3	1.858	1.066	2
	189	Y	0.99835	0.00165	0	1	0.033	0.25	2
	190	V	0	0.09398	0.90602	3	1.735	2.713	3
	191	P	0.02081	0.97516	0.00403	2	0.543	0.298	2
	192	K	0	0.83033	0.16967	2	0.771	0.234	2
	193	S	0.9883	0.0117	0	1	0.038	0.237	2
	194	L	0.8472	0.15257	0.00023	1	0.111	0.307	2
	195	K	0.00055	0.99728	0.00217	2	0.552	0.234	2
	196	S	0.98886	0.01114	0	1	0.037	0.309	2
	197	I	0.99957	0.00043	0	1	0.032	0.231	2
	198	Q	0	0.77427	0.22573	2	0.844	1.327	2
	199	N	0.02648	0.97341	0.00011	2	0.535	0.228	2
	200	I	1e-05	0.96545	0.03453	2	0.594	0.226	2
	201	S	1e-05	0.98965	0.01034	2	0.562	0.242	2
	202	H	0.82773	0.17226	1e-05	1	0.121	0.234	2
	203	L	0.98865	0.01134	0	1	0.038	0.302	2
	204	I	0	0.98748	0.01251	2	0.565	0.226	2
	205	L	0.96942	0.03057	0	1	0.047	0.293	2
	206	H	0.01209	0.98751	0.0004	2	0.543	0.234	2
	207	L	0	0.53774	0.46226	2	1.154	0.302	2
	208	K	0	0.91272	0.08728	2	0.663	1.022	2
	209	Q	0.00317	0.99451	0.00232	2	0.55	0.276	2
	210	P	0	0.41703	0.58297	3	1.312	0.256	2
	211	I	0	0.05765	0.94235	3	1.783	1.049	2
	212	L	0.02421	0.97174	0.00405	2	0.542	0.307	2
	213	L	0.99282	0.00717	0	1	0.035	0.25	2
	214	V	0	0.81205	0.18795	2	0.795	2.777	3
	215	D	0	0.72161	0.27839	2	0.913	0.231	2
	216	I	0.86543	0.13457	1e-05	1	0.101	0.226	2
	217	L	0	0.98891	0.01108	2	0.563	0.244	2
	218	V	0	0.36457	0.63543	3	1.381	1.356	3
	219	D	0.99964	0.00036	0	1	0.032	0.226	2
	220	I	0	0.50307	0.49693	2	1.2	0.226	2
	221	V	0	0	1	3	1.858	0.278	2
	222	S	0.99937	0.00063	0	1	0.032	0.237	2
	223	S	0.9979	0.0021	0	1	0.033	0.26	2
	224	L	1e-05	0.87209	0.12791	2	0.716	0.307	2
	225	D	0	0.05039	0.94961	3	1.792	0.226	2
	226	C	0	0.31705	0.68295	3	1.443	2.74	3
	227	F	0.86232	0.13756	0.00012	1	0.103	1.521	3
	228	E	0.9978	0.0022	0	1	0.033	0.264	2
	229	L	0.83663	0.16321	0.00016	1	0.116	0.304	2
	230	R	0.99286	0.00714	0	1	0.035	0.28	2
	231	D	0.02936	0.97057	7e-05	2	0.534	0.226	2
	232	T	0.98312	0.01688	0	1	0.04	0.241	2
	233	N	0	0.98727	0.01273	2	0.566	0.224	2
	234	L	0.91706	0.08292	2e-05	1	0.075	0.279	2
	235	H	0	0.00717	0.99283	3	1.849	0.239	2
	236	T	0	0.80218	0.19782	2	0.808	0.241	2
	237	F	0.99957	0.00043	0	1	0.032	0.232	2
	238	H	0	0.23375	0.76625	3	1.552	1.081	2
	239	F	0.99963	0.00037	0	1	0.032	0.228	2
	240	S	0.77322	0.22648	0.0003	1	0.149	0.315	2
	241	E	0.00013	0.98747	0.01239	2	0.565	0.264	2
	242	A	0	0.00761	0.99239	3	1.848	0.29	2
	243	S	0.93529	0.06471	0	1	0.065	0.26	2
	244	I	0	0.00803	0.99197	3	1.848	0.231	2
	245	S	0	0.00248	0.99752	3	1.855	0.237	2
	246	E	0.32487	0.67496	0.00016	2	0.381	0.264	2
	247	M	0	9e-05	0.99991	3	1.858	0.753	2
	248	S	2e-05	0.99084	0.00914	2	0.561	1.364	3
	249	T	0	0.43064	0.56936	3	1.294	0.283	2
	250	S	0	0.01058	0.98942	3	1.844	0.284	2
	251	V	0	0.96872	0.03128	2	0.59	0.236	2
	252	K	0.48068	0.5192	0.00012	2	0.3	0.258	2
	253	K	0.98888	0.01112	0	1	0.037	0.234	2
	254	L	0	0.63244	0.36756	2	1.03	0.244	2
	255	I	0	0.09408	0.90592	3	1.735	0.986	2
	256	F	0.99195	0.00805	0	1	0.036	0.228	2
	257	R	0.77866	0.22114	0.0002	1	0.146	0.28	2
	258	N	0.00072	0.99853	0.00075	2	0.55	0.224	2
	259	V	0.00032	0.99423	0.00546	2	0.556	0.243	2
	260	Q	0	0.00528	0.99472	3	1.851	0.3	2
	261	F	0	0.65278	0.34722	2	1.004	0.232	2
	262	T	0.99874	0.00126	0	1	0.032	0.247	2
	263	D	0.99964	0.00036	0	1	0.032	0.226	2
	264	E	1e-05	0.98509	0.0149	2	0.568	1.241	2
	265	S	0.99936	0.00064	0	1	0.032	0.237	2
	266	F	4e-05	0.95635	0.04362	2	0.606	0.228	2
	267	V	0	5e-05	0.99995	3	1.858	0.237	2
	268	E	0	0.47288	0.52712	3	1.239	0.264	2
	269	V	0	0.96142	0.03858	2	0.599	0.236	2
	270	V	0	0.19139	0.80861	3	1.608	0.242	2
	271	K	0.9725	0.02749	0	1	0.046	0.258	2
	272	L	0.90045	0.09951	4e-05	1	0.083	0.302	2
	273	F	0	0.95189	0.04811	2	0.612	0.228	2
	274	N	0	0.04901	0.95099	3	1.794	0.228	2
	275	Y	0	0.01037	0.98963	3	1.845	0.25	2
	276	V	0	0.7551	0.2449	2	0.87	0.236	2
	277	S	0.00132	0.99487	0.00381	2	0.553	0.254	2
	278	G	0.00123	0.98962	0.00915	2	0.56	0.263	2
	279	I	0	0.00843	0.99157	3	1.847	0.231	2
	280	L	4e-05	0.86723	0.13273	2	0.723	2.831	3
	281	E	0.97085	0.02915	0	1	0.047	0.264	2
	282	V	0	0.19274	0.80726	3	1.606	0.278	2
	283	E	0.98436	0.01564	0	1	0.04	0.238	2
	284	F	0.99149	0.00851	0	1	0.036	0.228	2
	285	D	0.89553	0.10447	0	1	0.086	0.226	2
	286	D	0.86325	0.13675	0	1	0.102	0.231	2
	287	C	0.99807	0.00193	0	1	0.033	0.255	2
	288	T	0.97946	0.02054	0	1	0.042	0.247	2
	289	H	2e-05	0.97885	0.02113	2	0.577	0.234	2
	290	D	0.00162	0.99771	0.00067	2	0.549	0.226	2
	291	G	0.9896	0.0104	0	1	0.037	0.304	2
	292	I	0	0.19867	0.80133	3	1.598	0.946	2
	293	G	0.9977	0.0023	0	1	0.033	0.262	2
	294	D	5e-05	0.99758	0.00236	2	0.552	0.228	2
	295	F	0.85534	0.14465	0	1	0.106	0.228	2
	296	R	0	0.00085	0.99915	3	1.857	1.39	3
	297	A	0	0.00167	0.99833	3	1.856	0.29	2
	298	L	0	0.00961	0.99039	3	1.846	0.304	2
	299	S	0	0	1	3	1.858	2.974	3
	300	L	0	0	1	3	1.858	1.34	2
	301	D	0	0.99571	0.00429	2	0.555	2.666	3
	302	R	0	0.00438	0.99562	3	1.852	0.28	2
	303	I	0	0.80108	0.19892	2	0.809	0.955	2
	304	R	0	0.00354	0.99646	3	1.854	0.28	2
	305	H	0	0.00017	0.99983	3	1.858	2.72	3
	306	L	0	0.00456	0.99544	3	1.852	0.334	2
	307	G	0.95694	0.04306	0	1	0.054	0.256	2
	308	N	0	0.94556	0.05444	2	0.62	0.229	2
	309	V	0.54677	0.45305	0.00018	1	0.266	0.243	2
	310	E	0.99843	0.00157	0	1	0.032	0.238	2
	311	T	0.9979	0.0021	0	1	0.033	0.248	2
	312	L	0.00053	0.91854	0.08093	2	0.655	0.307	2
	313	T	0.47072	0.52912	0.00016	2	0.306	0.283	2
	314	I	0.82989	0.17007	4e-05	1	0.12	0.229	2
	315	R	0.99417	0.00583	0	1	0.035	0.28	2
	316	K	0	0.99559	0.00441	2	0.555	0.234	2
	317	L	0.99181	0.00819	0	1	0.036	0.279	2
	318	H	0.68293	0.31706	2e-05	1	0.196	0.234	2
	319	I	0.99959	0.00041	0	1	0.032	0.228	2
	320	P	0.22102	0.77762	0.00136	2	0.436	0.298	2
	321	Q	0	0.41043	0.58957	3	1.321	0.276	2
	322	F	0.99961	0.00039	0	1	0.032	0.228	2
	323	F	0	0.78414	0.21586	2	0.832	0.232	2
	324	L	5e-05	0.89636	0.1036	2	0.685	0.307	2
	325	F	0.99963	0.00037	0	1	0.032	0.228	2
	326	H	0	0.0177	0.9823	3	1.835	2.974	3
	327	D	0.99964	0.00036	0	1	0.032	0.226	2
	328	L	0.83949	0.16035	0.00016	1	0.115	0.288	2
	329	S	0.98686	0.01314	0	1	0.038	0.237	2
	330	S	1e-05	0.98235	0.01763	2	0.572	0.237	2
	331	I	0	0.19069	0.80931	3	1.609	0.229	2
	332	Y	0.99836	0.00164	0	1	0.032	0.25	2
	333	P	0	0.34637	0.65363	3	1.405	1.489	3
	334	L	0.9973	0.0027	0	1	0.033	0.25	2
	335	T	0	0.21086	0.78914	3	1.582	0.283	2
	336	G	0	0.03386	0.96614	3	1.814	0.262	2
	337	R	0	0.02803	0.97197	3	1.821	1.231	2
	338	V	0.98562	0.01438	0	1	0.039	0.236	2
	339	K	0.9986	0.0014	0	1	0.032	0.258	2
	340	R	0.99471	0.00529	0	1	0.034	0.28	2
	341	V	0	0.98401	0.01599	2	0.57	0.242	2
	342	T	0.99485	0.00515	0	1	0.034	0.283	2
	343	I	0	0.93701	0.06299	2	0.631	0.229	2
	344	E	0.56043	0.4395	7e-05	1	0.259	0.263	2
	345	N	0.29143	0.70851	6e-05	2	0.398	2.662	3
	346	S	0.99931	0.00069	0	1	0.032	0.237	2
	347	K	0.99908	0.00092	0	1	0.032	0.234	2
	348	V	0.99915	0.00085	0	1	0.032	0.236	2
	349	F	0.99962	0.00038	0	1	0.032	0.229	2
	350	L	0.98999	0.01	0	1	0.037	0.302	2
	351	V	0.99915	0.00085	0	1	0.032	0.236	2
	352	P	0.99784	0.00216	0	1	0.033	0.256	2
	353	C	0.99812	0.00188	0	1	0.033	0.255	2
	354	L	0	0.10487	0.89513	3	1.721	0.307	2
	355	L	0.00956	0.98992	0.00052	2	0.545	0.244	2
	356	S	0.98688	0.01311	0	1	0.038	0.315	2
	357	Q	6e-05	0.94583	0.05411	2	0.62	0.3	2
	358	H	0.81978	0.18021	0	1	0.125	0.234	2
	359	L	0.98655	0.01345	0	1	0.039	0.307	2
	360	K	0.6509	0.34906	4e-05	1	0.212	1.219	2
	361	S	0.98413	0.01586	1e-05	1	0.04	0.303	2
	362	L	0.98688	0.01311	0	1	0.038	0.315	2
	363	E	0.99765	0.00235	0	1	0.033	0.264	2
	364	Y	0.08519	0.91427	0.00053	2	0.506	0.25	2
	365	L	0.91821	0.08177	2e-05	1	0.074	0.279	2
	366	D	0.99964	0.00036	0	1	0.032	0.226	2
	367	L	0.99816	0.00184	0	1	0.033	0.25	2
	368	S	0.99932	0.00068	0	1	0.032	0.237	2
	369	E	0.61617	0.38379	3e-05	1	0.23	0.264	2
	370	N	0.99408	0.00592	0	1	0.035	0.228	2
	371	L	0.99145	0.00854	0	1	0.036	0.307	2
	372	M	0.99946	0.00054	0	1	0.032	0.203	2
	373	S	0	9e-05	0.99991	3	1.858	0.254	2
	374	E	0.99759	0.00241	0	1	0.033	0.264	2
	375	E	0.91358	0.08641	1e-05	1	0.076	0.264	2
	376	T	0	0.00038	0.99962	3	1.858	0.247	2
	377	L	0.99473	0.00527	0	1	0.034	0.279	2
	378	K	0.65799	0.34198	3e-05	1	0.209	1.259	2
	379	N	0.99966	0.00034	0	1	0.032	0.228	2
	380	S	0.73259	0.26694	0.00047	1	0.171	0.31	2
	381	A	0.99837	0.00163	0	1	0.032	0.255	2
	382	C	0.99816	0.00184	0	1	0.033	0.255	2
	383	K	0.00064	0.99798	0.00138	2	0.55	2.684	3
	384	D	0	0.00594	0.99406	3	1.85	2.688	3
	385	A	0.06729	0.93245	0.00026	2	0.514	0.255	2
	386	W	0.98788	0.01211	0	1	0.038	0.306	2
	387	P	0.99759	0.00241	0	1	0.033	0.263	2
	388	F	0	0.2158	0.7842	3	1.576	1.033	2
	389	L	0.99013	0.00987	0	1	0.037	0.244	2
	390	Q	0.31833	0.68122	0.00045	2	0.385	0.3	2
	391	T	0.97565	0.02435	0	1	0.044	0.247	2
	392	L	0.98962	0.01038	0	1	0.037	0.286	2
	393	V	0	0.96381	0.03619	2	0.596	0.236	2
	394	L	0.98822	0.01178	0	1	0.038	0.307	2
	395	R	0.67441	0.32558	1e-05	1	0.2	0.245	2
	396	Q	0.99301	0.00699	0	1	0.035	0.276	2
	397	N	0.99969	0.00031	0	1	0.032	0.224	2
	398	R	0	0.98084	0.01915	2	0.574	0.264	2
	399	L	0.93414	0.06585	1e-05	1	0.066	0.279	2
	400	K	0	1e-05	0.99999	3	1.858	0.258	2
	401	S	0.98047	0.01952	1e-05	1	0.042	0.315	2
	402	L	0.01041	0.96479	0.0248	2	0.576	0.334	2
	403	E	0	0.69332	0.30668	2	0.95	0.264	2
	404	K	0.06324	0.93632	0.00044	2	0.517	0.258	2
	405	T	0.97131	0.02869	0	1	0.046	0.246	2
	406	G	0.81456	0.18532	0.00012	1	0.128	0.304	2
	407	E	0.97981	0.02019	0	1	0.042	0.264	2
	408	L	0	0.00017	0.99983	3	1.858	0.244	2
	409	L	0.9945	0.0055	0	1	0.034	0.279	2
	410	L	0.94869	0.05131	1e-05	1	0.058	0.244	2
	411	T	0.99903	0.00097	0	1	0.032	0.241	2
	412	L	0.82636	0.17347	0.00017	1	0.122	0.302	2
	413	E	0.06492	0.93442	0.00066	2	0.516	2.776	3
	414	N	0.99965	0.00035	0	1	0.032	0.226	2
	415	L	0.99074	0.00925	0	1	0.036	0.302	2
	416	N	0.00045	0.99651	0.00304	2	0.553	0.991	2
	417	N	0	0.64753	0.35247	2	1.01	0.973	2
	418	L	0.10981	0.88973	0.00046	2	0.493	0.244	2
	419	D	0.99963	0.00037	0	1	0.032	0.226	2
	420	I	0.99954	0.00046	0	1	0.032	0.231	2
	421	S	0.9993	0.0007	0	1	0.032	0.237	2
	422	K	0.71259	0.28739	2e-05	1	0.18	0.234	2
	423	N	0.99968	0.00032	0	1	0.032	0.224	2
	424	N	0	0.51651	0.48349	2	1.182	0.224	2
	425	F	0.99231	0.00769	0	1	0.036	0.228	2
	426	L	0	0.44469	0.55531	3	1.276	0.244	2
	427	S	1e-05	0.89541	0.10458	2	0.686	0.315	2
	428	M	0.99997	3e-05	0	1	0.032	0.203	2
	429	P	0.99783	0.00217	0	1	0.033	0.256	2
	430	E	0.00437	0.99421	0.00142	2	0.549	0.264	2
	431	T	0.07901	0.92043	0.00056	2	0.509	0.241	2
	432	C	0.99808	0.00192	0	1	0.033	0.255	2
	433	Q	0.92997	0.07002	1e-05	1	0.068	1.343	2
	434	W	0.98788	0.01211	0	1	0.038	0.306	2
	435	P	0.99068	0.00932	0	1	0.036	0.298	2
	436	G	0	0.86833	0.13167	2	0.721	0.303	2
	437	K	0.98551	0.01449	0	1	0.039	0.258	2
	438	M	0.97975	0.02025	0	1	0.042	0.203	2
	439	K	1e-05	0.47112	0.52887	3	1.241	0.258	2
	440	Q	0	7e-05	0.99993	3	1.858	0.276	2
	441	L	0.99323	0.00677	0	1	0.035	0.281	2
	442	N	0.99965	0.00035	0	1	0.032	0.228	2
	443	L	0.72957	0.26994	0.00049	1	0.172	0.307	2
	444	S	0.99785	0.00215	0	1	0.033	0.26	2
	445	S	0.99924	0.00076	0	1	0.032	0.242	2
	446	T	0.92022	0.07977	1e-05	1	0.073	0.267	2
	447	R	4e-05	0.83384	0.16611	2	0.766	1.11	2
	448	I	0.86794	0.13205	0	1	0.1	0.985	2
	449	H	2e-05	0.99194	0.00805	2	0.559	1.07	2
	450	S	0	0.72112	0.27888	2	0.914	0.237	2
	451	L	0	0.46295	0.53705	3	1.252	0.307	2
	452	T	0.02494	0.97227	0.00279	2	0.54	0.247	2
	453	Q	0	0	1	3	1.858	1.323	2
	454	C	0.99786	0.00214	0	1	0.033	0.261	2
	455	L	0	0.87447	0.12552	2	0.713	0.244	2
	456	P	0.99741	0.00259	0	1	0.033	0.263	2
	457	Q	1e-05	0.9225	0.07749	2	0.65	0.276	2
	458	T	0.99786	0.00214	0	1	0.033	0.247	2
	459	L	0.98862	0.01138	0	1	0.038	0.302	2
	460	E	0.99791	0.00209	0	1	0.033	0.264	2
	461	I	0.00031	0.99586	0.00383	2	0.554	0.226	2
	462	L	0.98767	0.01232	0	1	0.038	0.307	2
	463	D	0.99965	0.00035	0	1	0.032	0.226	2
	464	V	0.01496	0.98449	0.00055	2	0.542	0.236	2
	465	S	0.99924	0.00076	0	1	0.032	0.242	2
	466	N	0.99392	0.00608	0	1	0.035	0.932	2
	467	N	0.99964	0.00036	0	1	0.032	0.229	2
	468	N	0.88865	0.11135	0	1	0.089	0.224	2
	469	L	0.99853	0.00147	0	1	0.032	0.25	2
	470	D	0	0.90161	0.09839	2	0.678	0.226	2
	471	S	0	0.00917	0.99083	3	1.846	0.315	2
	472	F	0.99963	0.00037	0	1	0.032	0.228	2
	473	S	0.55147	0.44849	4e-05	1	0.264	0.254	2
	474	L	0.99469	0.00531	0	1	0.034	0.279	2
	475	I	0	0.11035	0.88965	3	1.714	0.226	2
	476	L	0.99425	0.00575	0	1	0.035	0.279	2
	477	P	0.99687	0.00313	0	1	0.033	0.266	2
	478	Q	3e-05	0.91199	0.08798	2	0.664	0.3	2
	479	L	0.96935	0.03065	0	1	0.048	0.25	2
	480	K	0.03217	0.96606	0.00176	2	0.535	0.258	2
	481	E	0.99812	0.00188	0	1	0.033	0.264	2
	482	L	0.99852	0.00148	0	1	0.032	0.25	2
	483	Y	0.99836	0.00164	0	1	0.032	0.25	2
	484	I	0.99013	0.00987	0	1	0.037	0.226	2
	485	S	0.99785	0.00215	0	1	0.033	0.26	2
	486	R	0.92834	0.07165	0	1	0.069	0.28	2
	487	N	0.99969	0.00031	0	1	0.032	0.224	2
	488	K	0.98993	0.01007	0	1	0.037	0.234	2
	489	L	0.99081	0.00919	0	1	0.036	0.279	2
	490	K	0	0.67244	0.32756	2	0.978	0.234	2
	491	T	0.9988	0.0012	0	1	0.032	0.241	2
	492	L	0.98546	0.01453	1e-05	1	0.039	0.334	2
	493	P	0.98988	0.01012	0	1	0.037	0.298	2
	494	D	0.88956	0.11044	0	1	0.089	0.226	2
	495	A	0.9984	0.0016	0	1	0.032	0.255	2
	496	S	0.94966	0.05034	0	1	0.058	0.26	2
	497	F	0	0.49333	0.50667	3	1.212	0.232	2
	498	L	0.02179	0.97258	0.00563	2	0.545	0.307	2
	499	P	0.99757	0.00243	0	1	0.033	0.263	2
	500	V	0	0.94348	0.05652	2	0.623	0.243	2
	501	L	0.98794	0.01205	0	1	0.038	0.307	2
	502	S	0	0.00214	0.99786	3	1.855	0.315	2
	503	V	0.99861	0.00139	0	1	0.032	0.236	2
	504	M	0.00294	0.97975	0.0173	2	0.57	0.203	2
	505	R	0	0.83115	0.16885	2	0.77	1.374	3
	506	I	0.99955	0.00045	0	1	0.032	0.226	2
	507	S	0.16051	0.83943	6e-05	2	0.466	0.242	2
	508	R	0	0.01065	0.98935	3	1.844	2.808	3
	509	N	0.9944	0.0056	0	1	0.035	0.224	2
	510	I	0	0.00877	0.99123	3	1.847	0.229	2
	511	I	0.72549	0.2745	1e-05	1	0.174	0.229	2
	512	N	0	0.03628	0.96372	3	1.811	0.224	2
	513	T	0.99883	0.00117	0	1	0.032	0.242	2
	514	F	0.99958	0.00042	0	1	0.032	0.232	2
	515	S	0.99745	0.00255	0	1	0.033	0.285	2
	516	K	0.99932	0.00068	0	1	0.032	0.234	2
	517	E	0.00846	0.99083	0.00071	2	0.546	0.263	2
	518	Q	0.99074	0.00926	0	1	0.036	0.3	2
	519	L	0.99844	0.00156	0	1	0.032	0.244	2
	520	D	6e-05	0.99833	0.00161	2	0.551	0.226	2
	521	S	0.9978	0.0022	0	1	0.033	0.254	2
	522	F	0.99963	0.00037	0	1	0.032	0.228	2
	523	Q	0	0.0003	0.9997	3	1.858	1.455	3
	524	Q	0	0.00015	0.99985	3	1.858	0.3	2
	525	L	0.01997	0.97276	0.00726	2	0.548	0.302	2
	526	K	0.00037	0.99811	0.00152	2	0.551	0.234	2
	527	T	0	0.90787	0.09213	2	0.67	1.139	2
	528	L	0.99419	0.00581	0	1	0.035	0.279	2
	529	E	0.96111	0.03889	0	1	0.052	0.238	2
	530	A	0.99757	0.00243	0	1	0.033	0.255	2
	531	G	0.99721	0.00279	0	1	0.033	0.256	2
	532	G	0.60206	0.39792	2e-05	1	0.238	0.262	2
	533	N	0.99965	0.00035	0	1	0.032	0.228	2
	534	N	0.20593	0.79394	0.00013	2	0.443	0.228	2
	535	F	0.99957	0.00043	0	1	0.032	0.232	2
	536	I	0.99204	0.00796	0	1	0.036	0.226	2
	537	C	0.99787	0.00213	0	1	0.033	0.261	2
	538	S	0.99786	0.00214	0	1	0.033	0.26	2
	539	C	0.99808	0.00192	0	1	0.033	0.255	2
	540	D	0	0.95691	0.04309	2	0.605	0.231	2
	541	F	0.25501	0.74494	4e-05	2	0.417	0.232	2
	542	L	0.98953	0.01047	0	1	0.037	0.302	2
	543	S	0.99787	0.00213	0	1	0.033	0.26	2
	544	F	0.99185	0.00815	0	1	0.036	0.232	2
	545	T	0.00033	0.99549	0.00418	2	0.554	2.931	3
	546	Q	0.00012	0.9784	0.02148	2	0.577	0.276	2
	547	G	0	0.62566	0.37434	2	1.039	0.304	2
	548	Q	0	0.9375	0.06249	2	0.631	0.276	2
	549	Q	0.00047	0.95579	0.04373	2	0.606	0.278	2
	550	A	0.96659	0.03341	0	1	0.049	0.284	2
	550*	*	0.54825	0.27612	0.17563	1	0.495		#N/A
	551	L	0.98799	0.012	0	1	0.038	0.302	2
	552	G	0	0.89908	0.10092	2	0.681	1.259	2
	553	R	0	1e-05	0.99999	3	1.858	0.266	2
	554	V	0.76625	0.23373	2e-05	1	0.153	0.242	2
	555	L	0.98858	0.01142	0	1	0.038	0.302	2
	556	V	0	0.01947	0.98053	3	1.833	1.102	2
	557	D	0.99212	0.00788	0	1	0.036	0.231	2
	558	W	0.98788	0.01211	0	1	0.038	0.306	2
	559	P	0.99133	0.00867	0	1	0.036	0.286	2
	560	D	0	0.00136	0.99864	3	1.856	0.971	2
	561	D	0	0.00031	0.99969	3	1.858	2.712	3
	562	Y	0.99807	0.00193	0	1	0.033	0.256	2
	563	R	0	0.22362	0.77638	3	1.565	2.181	3
	564	C	0.99818	0.00182	0	1	0.033	0.255	2
	565	D	0.99959	0.00041	0	1	0.032	0.231	2
	566	S	2e-05	0.9867	0.01328	2	0.566	1.195	2
	567	P	0.99521	0.00479	0	1	0.034	0.263	2
	568	S	0.08056	0.91919	0.00024	2	0.508	0.266	2
	569	H	0.0109	0.98877	0.00033	2	0.544	0.239	2
	570	V	0.077	0.92241	0.0006	2	0.51	0.243	2
	571	R	0.35505	0.64364	0.00131	2	0.367	0.28	2
	572	G	0.99755	0.00245	0	1	0.033	0.262	2
	573	Q	0.93262	0.06738	0	1	0.067	0.276	2
	574	R	0.00173	0.97294	0.02533	2	0.581	0.28	2
	575	V	0.10961	0.88947	0.00092	2	0.493	1.138	2
	576	Q	0.93466	0.06533	0	1	0.065	1.347	2
	577	D	0.99961	0.00039	0	1	0.032	0.231	2
	578	A	0	0.54789	0.45211	2	1.141	0.255	2
	579	R	0.22693	0.77233	0.00074	2	0.433	0.28	2
	580	L	0.09089	0.90876	0.00036	2	0.502	0.255	2
	581	S	0.92063	0.07935	2e-05	1	0.073	1.26	2
	582	L	0	0.25589	0.74411	3	1.523	0.244	2
	583	S	0.00166	0.99147	0.00687	2	0.557	0.254	2
	584	E	0.99797	0.00203	0	1	0.033	0.264	2
	585	C	0.99794	0.00206	0	1	0.033	0.261	2
	586	H	0.98768	0.01232	0	1	0.038	0.239	2
	587	R	0.01125	0.98427	0.00448	2	0.549	0.269	2
	588	A	1e-05	0.9602	0.03979	2	0.601	1.219	2
	589	A	0.03361	0.96497	0.00141	2	0.533	0.254	2
	590	V	0	0.26472	0.73528	3	1.512	0.243	2
	591	V	0.99894	0.00106	0	1	0.032	0.243	2
	592	S	0.96172	0.03828	0	1	0.051	0.259	2
	593	A	0	0.76701	0.23299	2	0.854	0.255	2
	594	A	0	0.13698	0.86302	3	1.679	1.344	2
	595	C	0.99787	0.00213	0	1	0.033	0.261	2
	596	C	0.95899	0.04101	0	1	0.053	0.255	2
	597	A	0.96665	0.03335	0	1	0.049	0.255	2
	598	L	0.99716	0.00284	0	1	0.033	0.25	2
	599	F	0.00978	0.98974	0.00048	2	0.545	0.233	2
	600	L	0.98864	0.01136	0	1	0.038	0.301	2
	601	L	0.01631	0.96471	0.01898	2	0.565	2.93	3
	602	L	0	0.17597	0.82403	3	1.628	0.255	2
	603	L	0.98934	0.01066	0	1	0.037	0.303	2
	604	L	0.99827	0.00173	0	1	0.033	0.25	2
	605	T	0	0.42163	0.57837	3	1.306	0.252	2
	606	G	0.55192	0.44801	6e-05	1	0.264	0.263	2
	607	V	2e-05	0.98474	0.01523	2	0.569	1.108	2
	608	L	0.9896	0.0104	0	1	0.037	0.302	2
	609	C	0.99791	0.00209	0	1	0.033	0.255	2
	610	H	0.18784	0.81211	5e-05	2	0.452	0.239	2
	611	R	0	0.96422	0.03578	2	0.596	0.264	2
	612	F	0.9924	0.0076	0	1	0.036	1.021	2
	613	H	0.99934	0.00066	0	1	0.032	0.239	2
	614	G	0.99663	0.00337	0	1	0.033	0.286	2
	615	L	0.73788	0.26173	0.00039	1	0.168	0.302	2
	616	W	0.98788	0.01211	0	1	0.038	0.306	2
	617	Y	0.99813	0.00187	0	1	0.033	0.256	2
	618	M	0.07203	0.9279	7e-05	2	0.512	0.203	2
	619	K	0.00372	0.99316	0.00312	2	0.551	0.234	2
	620	M	0.99946	0.00054	0	1	0.032	0.693	2
	621	M	0.99937	0.00063	0	1	0.032	0.203	2
	622	W	0.98788	0.01211	0	1	0.038	0.306	2
	623	A	0.99806	0.00194	0	1	0.033	0.255	2
	624	W	0.98788	0.01211	0	1	0.038	0.306	2
	625	L	0.9981	0.0019	0	1	0.033	0.253	2
	626	Q	0.92892	0.07108	1e-05	1	0.068	0.276	2
	627	A	0.99837	0.00163	0	1	0.032	0.255	2
	628	K	0.99904	0.00096	0	1	0.032	0.234	2
	629	R	0.9989	0.0011	0	1	0.032	0.254	2
	630	K	0.99945	0.00055	0	1	0.032	0.234	2
	631	P	0.99751	0.00249	0	1	0.033	0.263	2
	632	R	0.1554	0.84453	7e-05	2	0.469	0.245	2
	633	K	0.66332	0.33665	4e-05	1	0.206	0.234	2
	634	A	0.66425	0.33574	1e-05	1	0.205	0.248	2
	635	P	0.95011	0.04989	0	1	0.057	0.263	2
	636	R	0	0.00011	0.99989	3	1.858	0.27	2
	637	R	0.99879	0.00121	0	1	0.032	0.245	2
	638	D	0.30927	0.69071	3e-05	2	0.389	0.231	2
	639	I	0	0.15322	0.84678	3	1.658	1.091	2
	640	C	0.99787	0.00213	0	1	0.033	0.261	2
	641	Y	0.99831	0.00169	0	1	0.033	0.255	2
	642	D	0.99962	0.00038	0	1	0.032	0.231	2
	643	A	0.99816	0.00184	0	1	0.033	0.255	2
	644	F	0.99961	0.00039	0	1	0.032	0.23	2
	645	V	0.99909	0.00091	0	1	0.032	0.243	2
	646	S	0.99792	0.00208	0	1	0.033	0.26	2
	647	Y	0.99807	0.00193	0	1	0.033	0.256	2
	648	S	0.99931	0.00069	0	1	0.032	0.243	2
	649	E	0.99923	0.00077	0	1	0.032	0.238	2
	650	R	0	0.03989	0.96011	3	1.806	2.979	3
	651	D	0.99963	0.00037	0	1	0.032	0.226	2
	652	S	0.00019	0.952	0.04781	2	0.611	0.26	2
	653	Y	0.93893	0.06107	0	1	0.063	0.256	2
	654	W	0.98788	0.01211	0	1	0.038	0.306	2
	655	V	0.99893	0.00107	0	1	0.032	0.243	2
	656	E	0.99933	0.00067	0	1	0.032	0.238	2
	657	N	0.99964	0.00036	0	1	0.032	0.228	2
	658	L	0.97621	0.02379	0	1	0.044	0.25	2
	659	M	0.98356	0.01644	0	1	0.04	0.203	2
	660	V	0.99901	0.00099	0	1	0.032	0.242	2
	661	Q	0.9298	0.0702	1e-05	1	0.068	1.347	2
	662	E	0.00797	0.99145	0.00058	2	0.546	0.238	2
	663	L	0.98846	0.01153	0	1	0.038	0.302	2
	664	E	0.99933	0.00067	0	1	0.032	0.238	2
	665	H	4e-05	0.9888	0.01116	2	0.564	1.062	2
	666	F	0.00926	0.99025	0.00049	2	0.545	0.232	2
	667	N	0	0.96583	0.03417	2	0.594	0.967	2
	668	P	0.99744	0.00256	0	1	0.033	0.257	2
	669	P	0.99751	0.00249	0	1	0.033	0.263	2
	670	F	0.99958	0.00042	0	1	0.032	0.228	2
	671	K	0.83239	0.16761	0	1	0.118	0.234	2
	672	L	0.99087	0.00912	0	1	0.036	0.302	2
	673	C	0.99812	0.00188	0	1	0.033	0.255	2
	674	L	0.99856	0.00144	0	1	0.032	0.244	2
	675	H	0.99938	0.00062	0	1	0.032	0.234	2
	676	K	0.99945	0.00055	0	1	0.032	0.234	2
	677	R	0.99055	0.00945	0	1	0.037	0.34	2
	678	D	0.99959	0.00041	0	1	0.032	0.231	2
	679	F	0.99957	0.00043	0	1	0.032	0.233	2
	680	I	0	0.43884	0.56116	3	1.284	1.046	2
	681	P	0.99767	0.00233	0	1	0.033	0.256	2
	682	G	0.99755	0.00245	0	1	0.033	0.262	2
	683	K	0.99933	0.00067	0	1	0.032	0.236	2
	684	W	0.98788	0.01211	0	1	0.038	0.306	2
	685	I	0.99956	0.00044	0	1	0.032	0.226	2
	686	I	0.99958	0.00042	0	1	0.032	0.231	2
	687	D	0.99959	0.00041	0	1	0.032	0.231	2
	688	N	0.99965	0.00035	0	1	0.032	0.228	2
	689	I	0.99953	0.00047	0	1	0.032	0.231	2
	690	I	0.99959	0.00041	0	1	0.032	0.227	2
	691	D	0.99959	0.00041	0	1	0.032	0.231	2
	692	S	0.95697	0.04303	0	1	0.054	0.26	2
	693	I	0.99958	0.00042	0	1	0.032	0.227	2
	694	E	0.96867	0.03133	0	1	0.048	0.263	2
	695	K	0.99945	0.00055	0	1	0.032	0.234	2
	696	S	0.99924	0.00076	0	1	0.032	0.242	2
	697	H	4e-05	0.99527	0.00469	2	0.555	2.728	3
	698	K	0.99831	0.00169	0	1	0.033	0.258	2
	699	T	0.9988	0.0012	0	1	0.032	0.247	2
	700	I	1e-05	0.98354	0.01645	2	0.57	0.231	2
	701	F	0.99961	0.00039	0	1	0.032	0.23	2
	702	V	0.99893	0.00107	0	1	0.032	0.243	2
	703	L	0.99874	0.00126	0	1	0.032	0.244	2
	704	S	0.99711	0.00289	0	1	0.033	0.275	2
	705	E	0.97341	0.02659	0	1	0.045	0.238	2
	706	N	0.89438	0.10562	0	1	0.086	0.971	2
	707	F	0.99961	0.00039	0	1	0.032	0.228	2
	708	V	0.99879	0.00121	0	1	0.032	0.243	2
	709	K	0	0.39873	0.60127	3	1.336	2.811	3
	710	S	0.99927	0.00073	0	1	0.032	0.242	2
	711	E	0.99933	0.00067	0	1	0.032	0.238	2
	712	W	0.98788	0.01211	0	1	0.038	0.306	2
	713	C	0.99786	0.00214	0	1	0.033	0.261	2
	714	K	0.99945	0.00055	0	1	0.032	0.234	2
	715	Y	0.99832	0.00168	0	1	0.033	0.25	2
	716	E	0.99866	0.00133	0	1	0.032	0.238	2
	717	L	0.98862	0.01138	0	1	0.038	0.302	2
	718	D	0.99959	0.00041	0	1	0.032	0.231	2
	719	F	0.99957	0.00043	0	1	0.032	0.232	2
	720	S	0.99785	0.00215	0	1	0.033	0.26	2
	721	H	0.99938	0.00062	0	1	0.032	0.236	2
	722	F	0.99957	0.00043	0	1	0.032	0.232	2
	723	R	0.98884	0.01114	2e-05	1	0.037	0.265	2
	724	L	0.99859	0.00141	0	1	0.032	0.25	2
	725	F	0.99963	0.00037	0	1	0.032	0.228	2
	726	D	0.99964	0.00036	0	1	0.032	0.226	2
	727	E	0.99933	0.00067	0	1	0.032	0.238	2
	728	N	0.99964	0.00036	0	1	0.032	0.228	2
	729	N	0.90874	0.09125	0	1	0.079	0.225	2
	730	D	0.99962	0.00038	0	1	0.032	0.227	2
	731	A	0.65979	0.34018	2e-05	1	0.208	0.248	2
	732	A	0.61546	0.38451	3e-05	1	0.231	1.183	2
	733	I	0.99959	0.00041	0	1	0.032	0.226	2
	734	L	0.99642	0.00358	0	1	0.033	0.302	2
	735	I	6e-05	0.99567	0.00427	2	0.555	0.226	2
	736	L	0.99293	0.00706	0	1	0.035	0.302	2
	737	L	0.98799	0.012	0	1	0.038	0.302	2
	738	E	0.99924	0.00076	0	1	0.032	0.238	2
	739	P	0.99726	0.00274	0	1	0.033	0.263	2
	740	I	0.9996	0.0004	0	1	0.032	0.227	2
	741	D	0.00109	0.99829	0.00063	2	0.549	0.231	2
	742	K	0.98161	0.01839	0	1	0.041	0.234	2
	743	K	0.99892	0.00108	0	1	0.032	0.234	2
	744	A	0.97228	0.02772	0	1	0.046	0.255	2
	745	I	0.99267	0.00733	0	1	0.035	0.954	2
	746	P	0.99753	0.00247	0	1	0.033	0.263	2
	747	Q	0.99604	0.00396	0	1	0.034	0.276	2
	748	R	0.9939	0.0061	0	1	0.035	0.27	2
	749	F	0.99957	0.00043	0	1	0.032	0.232	2
	750	C	0.99793	0.00207	0	1	0.033	0.255	2
	751	K	0.99936	0.00064	0	1	0.032	0.234	2
	752	L	0.99087	0.00913	0	1	0.036	0.302	2
	753	R	0.99365	0.00635	0	1	0.035	0.28	2
	754	K	0.99945	0.00055	0	1	0.032	0.234	2
	755	I	0.98854	0.01146	0	1	0.038	1	2
	756	M	0.99997	3e-05	0	1	0.032	0.203	2
	757	N	0.99964	0.00036	0	1	0.032	0.228	2
	758	T	0.99885	0.00115	0	1	0.032	0.247	2
	759	K	0.23831	0.76161	8e-05	2	0.426	1.022	2
	760	T	0.99874	0.00126	0	1	0.032	0.247	2
	761	Y	0.99807	0.00193	0	1	0.033	0.256	2
	762	L	0.98799	0.012	0	1	0.038	0.302	2
	763	E	0.99928	0.00072	0	1	0.032	0.238	2
	764	W	0.98788	0.01211	0	1	0.038	0.306	2
	765	P	0.99753	0.00247	0	1	0.033	0.263	2
	766	V	0	0.0001	0.9999	3	1.858	2.976	3
	767	D	0.99376	0.00624	0	1	0.035	0.227	2
	768	E	0.98328	0.01672	0	1	0.04	0.238	2
	769	T	0	0.17921	0.82079	3	1.624	0.242	2
	770	Q	1e-05	0.95233	0.04767	2	0.611	1.326	2
	771	Q	0	0.92435	0.07565	2	0.648	2.465	3
	772	E	0.91728	0.08271	1e-05	1	0.074	0.264	2
	773	G	0	0.4746	0.5254	3	1.237	1.269	2
	774	F	0.99962	0.00038	0	1	0.032	0.23	2
	775	W	0.98788	0.01211	0	1	0.038	0.306	2
	776	L	0	0.15383	0.84617	3	1.657	0.301	2
	777	N	0.99969	0.00031	0	1	0.032	0.224	2
	778	L	0.99182	0.00818	0	1	0.036	0.279	2
	779	R	0.99526	0.00474	0	1	0.034	0.28	2
	780	A	0.00732	0.99219	0.00049	2	0.546	0.248	2
	781	A	0.99673	0.00327	0	1	0.033	0.29	2
	782	I	0.99231	0.00769	0	1	0.036	1.007	2
	783	R	5e-05	0.99583	0.00413	2	0.554	0.245	2
	784	S	0.99751	0.00249	0	1	0.033	0.26	2
