# Supplementary material for: Molecular evolution of bovine Toll-like receptor 2 suggests substitutions of functional relevance
Source: BMC Evol Biol. 2008 Oct 20;8:288. doi: 10.1186/1471-2148-8-288 (PMC2588590; doi:10.1186/1471-2148-8-288)
Supplement: Additional file 5 — ω along tree branches. Node numbers refer to Figure 2. [file 1471-2148-8-288-S5.xls]

## Sheet: dNdS ratios for each branch
dN and dS for each branch. Nodes see figure 2
Branch (node1..node2)	dN/dS	dN	dS
23..24	533.192	0.0025	0
24..1	0.4068	0.0024	0.0059
24..25	0.0001	0	0.0158
25..5	0.4443	0.0108	0.0244
25..26	972.967	0.0006	0
26..27	1.2213	0.0051	0.0042
27..28	0.2484	0.0056	0.0224
28..29	0.5622	0.0543	0.0967
29..3	0.2408	0.0478	0.1986
29..30	0.8624	0.0207	0.024
30..31	0.3095	0.012	0.0386
31..32	0.1582	0.0119	0.0749
32..7	0.4492	0.0511	0.1136
32..33	0.5621	0.0415	0.0738
33..34	0.4794	0.0062	0.0129
34..12	2.1718	0	0
34..19	0.2635	0.0024	0.0091
33..35	0.3226	0.0117	0.0364
35..14	999	0.0006	0
35..15	1.5968	0.0024	0.0015
31..36	0.5028	0.0233	0.0464
36..37	0.2789	0.0933	0.3347
37..9	0.2521	0.0412	0.1632
37..38	0.2436	0.0249	0.1023
38..17	0.2551	0.0331	0.1296
38..20	0.2069	0.024	0.1162
36..39	0.2991	0.017	0.0568
39..16	0.2801	0.2207	0.7877
39..18	0.1598	0.0731	0.4573
30..10	0.2548	0.0381	0.1494
28..11	0.4725	0.0128	0.027
27..40	0.5107	0.0065	0.0127
40..41	0.3652	0.0047	0.0129
41..42	0.3968	0.0079	0.02
42..4	999	0.0006	0
42..22	1.0927	0	0
41..43	0.9461	0.0042	0.0044
43..13	0.2866	0.0018	0.0062
43..21	0.3401	0.0075	0.0222
40..8	0.5142	0.0083	0.0162
26..6	0.29	0.008	0.0275
23..2	0.0001	0	0.0092
