# Supplementary material for: Molecular evolution of bovine Toll-like receptor 2 suggests substitutions of functional relevance
Source: BMC Evol Biol. 2008 Oct 20;8:288. doi: 10.1186/1471-2148-8-288 (PMC2588590; doi:10.1186/1471-2148-8-288)
Supplement: Additional file 6 — AA substitutions along discussed branches. The indicated positions (Pos cattle) refer to the cattle TLR2 protein sequence. The amino acid present at the corresponding position of the ancestral sequences (AA 1./2. node) and the involved taxa are indicated. Node numbers refer to Figure 2. Affected domains (domain) and dN/dS ratios of the site in the complete and the ruminant dataset (w all/rum) are given. The site class assignment in the complete and ruminant dataset (class all/rum) and the class differences (class diff) between both datasets are indicated. Sites which are under stronger positive selection in ruminants than in the complete dataset are highlighted by red background. [file 1471-2148-8-288-S6.xls]

## Sheet: substitutions along branches
substitutions along branches
Pos cattle	AA 1.node	AA 2.node	domain	w all	w rum	class all	class rum	class diff
	AA ungulata (30)	AA artiodactyla (29)
3	H	R	signal peptide	1.84	1.25	3	2	1
8	V	A	signal peptide	1.838	0.258	3	2	1
85	S	A	LRR2	1.347	1.219	3	2	1
89	N	H	LRR2	1.347	0.239	3	2	1
91	I	V	LRR2	1.061	0.243	2	2	0
122	P	S	LRR3	0.705	0.26	2	2	0
125	S	T	LRR3	1.855	2.714	3	3	0
149	T	P	LRR4	1.836	1.489	3	3	0
159	I	N	LRR5	1.858	0.237	3	2	1
182	D	G	LRR6	1.857	0.237	3	2	1
190	E	A	LRR6	1.735	2.713	3	3	0
267	N	I	LRR9	1.858	0.237	3	2	1
298	P	S	LRR10	1.846	0.304	3	2	1
299	D	A	LRR10	1.858	2.974	3	3	0
300	I	L	LRR10	1.858	1.34	3	2	1
302	K	R	LRR10	1.852	0.28	3	2	1
305	D	Y	LRR10	1.858	2.72	3	3	0
308	K	N	LRR10	0.62	0.229	2	2	0
323	Y	F	LRR11	0.832	0.232	2	2	0
336	E	G	LRR11	1.814	0.262	3	2	1
373	V	S	LRR13	1.858	0.254	3	2	1
388	S	F	LRR13	1.576	1.033	3	2	1
400	T	K	LRR14	1.858	0.258	3	2	1
408	T	I	LRR14	1.858	0.244	3	2	1
424	S	N	LRR15	1.182	0.224	2	2	0
455	I	L	LRR16	0.713	0.244	2	2	0
502	L	S	LRR19	1.855	0.315	3	2	1
540	E	D	LRR20	0.605	0.231	2	2	0
547	E	G	LRR20	1.039	0.304	2	2	0
582	V	L	LRR20	1.523	0.244	3	2	1
588	T	A	transmembrane	0.601	1.219	2	2	0
590	L	V	transmembrane	1.512	0.243	3	2	1
602	I	L	transmembrane	1.628	0.255	3	2	1
769	A	T	TIR	1.624	0.242	3	2	1
	AA artiodactyla (29)	AA ruminants (28)
18	K	T	signal peptide	1.758	2.97	3	3	0
22	P	S	signal peptide	0.553	0.254	2	2	0
39	R	H	signal peptide	1.855	1.025	3	2	1
53	A	G	signal peptide	1.655	1.19	3	2	1
63	K	E	LRR1	1.756	1.048	3	2	1
70	S	R	LRR1	1.57	0.28	3	2	1
73	R	Q	LRR1	1.162	0.276	2	2	0
74	K	R	LRR1	1.818	1.111	3	2	1
80	A	T	LRR2	0.614	0.241	2	2	0
87	G	E	LRR2	1.584	0.264	3	2	1
97	S	F	LRR2	1.249	0.228	3	2	1
98	S	H	LRR2	1.842	0.239	3	2	1
100	G	R	LRR2	0.705	0.245	2	2	0
104	H	Y	LRR3	0.551	0.25	2	2	0
111	H	R	LRR3	1.854	0.27	3	2	1
124	S	Y	LRR3	0.595	0.25	2	2	0
125	T	V	LRR3	1.855	2.714	3	3	0
135	P	L	LRR4	1.857	2.832	3	3	0
153	I	T	LRR5	0.592	0.247	2	2	0
159	N	S	LRR5	1.858	0.237	3	2	1
160	D	N	LRR5	0.727	0.228	2	2	0
161	T	S	LRR5	0.631	0.242	2	2	0
166	Q	H	LRR5	1.833	0.234	3	2	1
167	G	E	LRR5	1.851	0.264	3	2	1
171	A	T	LRR5	1.351	0.241	3	2	1
182	G	S	LRR6	1.857	0.237	3	2	1
184	S	Q	LRR6	1.858	1.511	3	3	0
188	R	I	LRR6	1.858	1.066	3	2	1
207	M	L	LRR7	1.154	0.302	2	2	0
215	E	D	LRR7	0.913	0.231	2	2	0
217	F	L	LRR7	0.563	0.244	2	2	0
220	L	I	LRR7	1.2	0.226	2	2	0
221	L	V	LRR7	1.858	0.278	3	2	1
225	E	D	LRR8	1.792	0.226	3	2	1
233	D	N	LRR8	0.566	0.224	2	2	0
235	N	H	LRR8	1.849	0.239	3	2	1
242	V	A	LRR8	1.848	0.29	3	2	1
245	N	S	LRR8	1.855	0.237	3	2	1
247	T	M	LRR8	1.858	0.753	3	2	1
250	L	S	LRR8	1.844	0.284	3	2	1
251	I	V	LRR9	0.59	0.236	2	2	0
254	F	L	LRR9	1.03	0.244	2	2	0
255	T	I	LRR9	1.735	0.986	3	2	1
260	K	Q	LRR9	1.851	0.3	3	2	1
261	I	F	LRR9	1.004	0.232	2	2	0
267	I	V	LRR9	1.858	0.237	3	2	1
269	I	V	LRR9	0.599	0.236	2	2	0
273	L	F	LRR9	0.612	0.228	2	2	0
279	V	I	LRR10	1.847	0.231	3	2	1
289	L	H	LRR10	0.577	0.234	2	2	0
290	N	D	LRR10	0.549	0.226	2	2	0
292	L	I	LRR10	1.598	0.946	3	2	1
297	T	A	LRR10	1.856	0.29	3	2	1
298	S	L	LRR10	1.846	0.304	3	2	1
304	K	R	LRR10	1.854	0.28	3	2	1
316	R	K	LRR11	0.555	0.234	2	2	0
326	Y	H	LRR11	1.835	2.974	3	3	0
337	R	K	LRR11	1.821	1.231	3	2	1
341	I	V	LRR12	0.57	0.242	2	2	0
354	S	L	LRR12	1.721	0.307	3	2	1
376	Y	T	LRR13	1.858	0.247	3	2	1
393	I	V	LRR14	0.596	0.236	2	2	0
398	H	R	LRR14	0.574	0.264	2	2	0
408	I	L	LRR14	1.858	0.244	3	2	1
426	H	L	LRR15	1.276	0.244	3	2	1
436	E	G	LRR15	0.721	0.303	2	2	0
440	Y	Q	LRR16	1.858	0.276	3	2	1
470	N	D	LRR17	0.678	0.226	2	2	0
500	M	V	LRR18	0.623	0.243	2	2	0
510	T	I	LRR19	1.847	0.229	3	2	1
524	K	Q	LRR19	1.858	0.3	3	2	1
553	Q	R	LRR20	1.858	0.266	3	2	1
556	I	V	LRR20	1.833	1.102	3	2	1
560	E	D	LRR20	1.856	0.971	3	2	1
561	N	D	LRR20	1.858	2.712	3	3	0
563	L	R	LRR20	1.565	2.181	3	3	0
611	H	R		0.596	0.264	2	2	0
741	E	D	TIR	0.549	0.231	2	2	0
766	T	M	TIR	1.858	2.976	3	3	0
783	K	R	TIR	0.554	0.245	2	2	0
	AA ruminants (28)	AA bovidae (27)
101	N	S	LRR2	0.921	0.932	2	2	0
190	V	A	LRR6	1.735	2.713	3	3	0
226	C	Y	LRR8	1.443	2.74	3	3	0
299	T	A	LRR10	1.858	2.974	3	3	0
333	P	S	LRR11	1.405	1.489	3	3	0
416	N	T	LRR15	0.553	0.991	2	2	0
453	Q	H	LRR16	1.858	1.323	3	2	1
	AA bovidae (27)	AA bovinae (26)
15	S	I	signal peptide	0.898	2.706	2	3	-1
214	L	V	LRR7	0.795	2.777	2	3	-1
299	T	S	LRR10	1.858	2.974	3	3	0
305	Y	H	LRR10	1.858	2.72	3	3	0
383	E	K	LRR13	0.55	2.684	2	3	-1
384	H	D	LRR13	1.85	2.688	3	3	0
413	K	E	LRR15	0.516	2.776	2	3	-1
552	A	G	LRR20	0.681	1.259	2	2	0
594	V	A	transmembrane	1.679	1.344	3	2	1
766	M	V	TIR	1.858	2.976	3	3	0
	bovidae (27)	small ruminants (40)
508	R	G	LRR19	1.844	2.808	3	3	0
523	Q	P	LRR19	1.858	1.455	3	3	0
527	T	A	LRR20	0.67	1.139	2	2	0
561	D	G	LRR20	1.858	2.712	3	3	0
566	S	A	LRR20	0.566	1.195	2	2	0
639	I	L	TIR	1.658	1.091	3	2	1
680	I	V	TIR	1.284	1.046	3	2	1
697	H	R	TIR	0.555	2.728	2	3	-1
709	K	R	TIR	1.336	2.811	3	3	0
766	M	T	TIR	1.858	2.976	3	3	0
773	G	A	TIR	1.237	1.269	3	2	1
	AA caprinae (41)	AA ovis aries/ capra ibex (43)
17	S	F	signal peptide	0.549	1.25	2	2	0
61	N	D	LRR1	0.587	1.042	2	2	0
188	I	L	LRR6	1.858	1.066	3	2	1
218	V	I	LRR7	1.381	1.356	3	3	0
296	R	T	LRR10	1.857	1.39	3	3	0
326	H	Y	LRR11	1.835	2.974	3	3	0
