# Supplementary material for: Molecular evolution of bovine Toll-like receptor 2 suggests substitutions of functional relevance
Source: BMC Evol Biol. 2008 Oct 20;8:288. doi: 10.1186/1471-2148-8-288 (PMC2588590; doi:10.1186/1471-2148-8-288)
Supplement: Additional file 7 — Functional relevant TLR2 sites identified in former studies in human or mouse. The amino acid at the corresponding position in cattle, and the function of this particular site in the indicated species is given. [file 1471-2148-8-288-S7.xls]

## Sheet: functional sites
Position in cattle	AA cattle	Function	Species	Reference
266	F	ligand	human, mouse	Jin et al. 2007
270	V	ligand	human	Jin et al. 2007
273	F	ligand	human	Jin et al. 2007
282	V	ligand	human, mouse	Jin et al. 2007
284	F	ligand	human, mouse	Jin et al. 2007
289	H	ligand	human, mouse	Jin et al. 2007
294	D	ligand	human	Jin et al. 2007
295	F	ligand	human	Jin et al. 2007
309	V	ligand	human, mouse	Jin et al. 2007
312	L	ligand	human, mouse	Jin et al. 2007
314	I	ligand	human, mouse	Jin et al. 2007
317	L	ligand	human, mouse	Jin et al. 2007
318	H	TLR1 heterodimerisation	human	Jin et al. 2007
319	I	ligand	human, mouse	Jin et al. 2007
321	Q	TLR1 heterodimerisation	human	Jin et al. 2007
322	F	TLR1 heterodimerisation	human	Jin et al. 2007
323	F	TLR1 heterodimerisation	human	Jin et al. 2007
324	L	ligand, TLR1 heterodimerisation	human	Jin et al. 2007
325	F	ligand	human	Jin et al. 2007
326	H	ligand	human	Jin et al. 2007
334	L	ligand	human	Jin et al. 2007
335	T	ligand	mouse	Jin et al. 2007
338	V	ligand	human	Jin et al. 2007
341	V	ligand	human, mouse	Jin et al. 2007
343	I	ligand	human, mouse	Jin et al. 2007
345	N	TLR1 heterodimerisation	human	Jin et al. 2007
347	K	TLR1 heterodimerisation	human	Jin et al. 2007
348	V	ligand	human, mouse	Jin et al. 2007
349	F	ligand, TLR1 heterodimerisation	human, mouse	Jin et al. 2007
350	L	ligand, TLR1 heterodimerisation	human, mouse	Jin et al. 2007
351	V	ligand	human, mouse	Jin et al. 2007
352	P	ligand, TLR1 heterodimerisation	human, mouse	Jin et al. 2007
355	L	ligand	human, mouse	Jin et al. 2007
369	E	TLR1 heterodimerisation	human	Jin et al. 2007
371	L	TLR1 heterodimerisation	human	Jin et al. 2007
373	S	TLR1 heterodimerisation	human	Jin et al. 2007
374	E	TLR1 heterodimerisation	human	Jin et al. 2007
375	E	TLR1 heterodimerisation	human	Jin et al. 2007
376	T	TLR1 heterodimerisation	human	Jin et al. 2007
378	K	TLR1 heterodimerisation	human	Jin et al. 2007
398	R	TLR1 heterodimerisation	human	Jin et al. 2007
681	P	signal transduction	human	Xu et al. 2000
748	R	TLR1 heterodimerisation	human	Gautam et al. 2006
749	F	TLR1 heterodimerisation	human	Gautam et al. 2006
752	L	TLR1 heterodimerisation	human	Gautam et al. 2006
753	R	TLR1 heterodimerisation	human	Gautam et al. 2006
